# Supplementary material for: Pea Powdery Mildew and Pea Performance in Pea–Cereal Intercropping Under Temperate Continental Field Conditions: Yield, Seed Physical Quality, and Land-Use Efficiency Under Low Natural Disease Pressure
Source: Plants (Basel). 2026 May 8;15(10):1437. doi: 10.3390/plants15101437 (PMC13210937; doi:10.3390/plants15101437)
Supplement: Supplementary file 1 [file plants-15-01437-s001.zip]

Archive with 1 entries (1 files):
- plants-4273194-supplementary.pdf
